# Supplementary material for: Mapping Alzheimer’s disease heterogeneity through exploratory unsupervised learning
Source: Front Aging Neurosci. 2026 Jul 16;18:1869804. doi: 10.3389/fnagi.2026.1869804 (PMC13422478; doi:10.3389/fnagi.2026.1869804)
Supplement: Supplementary file 1 [file Supplementary_file_1.xlsx]

## Sheet: Supplementary Table S1
Supplementary Table S1.Preliminary list of SNPs. Genomic locations are referred to GRCH38.
SNP_ID	Gene	CHR	Position	Ancestral allele	Derived allele	Reference author-date
rs12091371	FMN2	1	240441752	A	G	Sherva et al., 2014
rs36060340	MLK4 (+102034)	1	233487182	G	A/T	Herold et al., 2016
rs7527934	PRDM2	1	14031929	T	G/A	Seshadri et al., 2010
rs6733839	BIN1	2	127135234	T	C/G	Tijms et al., 2024
rs1347297	OSBPL6	2	178380259	C	T	Herold et al., 2016
rs72953347	OSBPL6	2	178410102	G	A	Herold et al., 2016
rs1513625	PDCL3 (+121276)	2	100698011	G	A/T	Herold et al., 2016
rs186971130	-	2	104003000	G	A	Herold et al., 2016
rs982100	DDX18 (−96682)	2	117717968	G	A	Herold et al., 2016
rs1443024	ZNF804A (−86796)	2	184511570	T	A/G	Herold et al., 2016
rs744373	BIN1	2	127137039	A	C/G/T	Seshadri et al., 2010
rs7609954	PTPRG	3	61650482	G	T	Herold et al., 2016
rs7374058	LINC00692 (331384)	3	26205084	G	A/T	Herold et al., 2016
rs3822030	IDUA	4	993555	T	G	Tijms et al., 2024
rs6846529	CLNK	4	11023507	C	G/T	Tijms et al., 2024
rs2245466	RHOH	4	40197226	C	A/G/T	Tijms et al., 2024
rs9994441	SH3RF1	4	169173411	G	C	Herold et al., 2016
rs3931397	NR3C2	4	148158346	G	A/T	Herold et al., 2016
rs75718659	FAT1 (+95210)	4	186821932	C	T	Herold et al., 2016
rs11749176	FGF10	5	44145829	T	A/G	Herold et al., 2016
rs115500410	WDR41	5	77556410	T	A/C	Herold et al., 2016
rs4705644	KCNN2 (−119478)	5	114241467	A	G	Herold et al., 2016
rs75932628	TREM2	6	41161514	C	A/T	Tijms et al., 2024
rs143332484	TREM2	6	41161469	C	A/T	Tijms et al., 2024
rs10948363	CD2AP	6	47520026	A	G	Varol et al., 2017
rs11154851	PDE7B, LOC644135	6	136046867	C	T	Sherva et al., 2014
rs185968827	DST	6	56843712	T	A/G	Herold et al., 2016
rs62400067	CDKAL1	6	20592753	C	A/T	Herold et al., 2016
rs10456232	CDKAL1	6	20578892	G	G	Herold et al., 2016
rs543844	CDC5L (+6637)	6	44457063	G	A/C/T	Herold et al., 2016
rs6908580	-	6	91867653	T	C	Herold et al., 2016
rs140633572	C6orf203 (−69472)	6	106832060	A	G	Herold et al., 2016
rs7384878	SPDYE3	7	100334426	n.a.	C/T	Tijms et al., 2024
rs1861525	CYCS	7	25121983	A	G	Sherva et al., 2014
rs11773349	ZNF273 (+15820)	7	64946786	A	C	Herold et al., 2016
rs277470	PLXNA4	7	132426164	C	G/T	Jun et al., 2014
rs12539196	PLXNA4	7	132352924	A	C	Jun et al., 2014
rs11771145	EPHA1	7	143413669	A	G/T	Seshadri et al., 2010
rs11136000	CLU	8	27607002	T	A/C	Seshadri et al., 2010
rs12378800	FOXE1	9	97869538	G	A/T	Herold et al., 2016
rs77220498	HEMGN	9	97938550	G	A	Herold et al., 2016
rs7047415	DKFZP434H0512 (+4219)	9	95778950	C	T	Herold et al., 2016
rs1774093	GRIN3A (+146294)	9	101884874	A	G	Herold et al., 2016
rs7912495	ECHDC3	10	11676714	G	A/T	Tijms et al., 2024
rs73310256	HTR7 (−61729)	10	90679092	T	C/G	Herold et al., 2016
rs3851179	PICALM	11	86157598	C	T	Seshadri et al., 2010, Tijms et al., 2024
rs11023139	SPON1	11	14202800	A	G	Sherva et al., 2014, Varol et al., 2017
rs2421847	PRRC2C	1	171588461	A	G	Sherva et al., 2014
rs326946	ARHGAP20	11	110628530	A	C	Sherva et al., 2014
rs6491411	FARP1	13	98252314	A	T/C/G	Herold et al., 2016
rs9546312	-	13	83172816	T	C/A	Herold et al., 2016
rs56146971	SMEK1	14	91453757	A	G	Herold et al., 2016
rs2043948	LTBP2	14	74606345	C	A/T	Seshadri et al., 2010
rs4296166	AKAP6	14	32483161	A	G	Seshadri et al., 2010
rs3848143	SNX1	15	64131307	A	G	Tijms et al., 2024
rs889555	KAT8	16	31111250	C	T	Tijms et al., 2024
rs4985556	IL34	16	70660097	C	A/T	Tijms et al., 2024
rs7225151	SCIMP	17	5233752	G	A	Tijms et al., 2024
rs587709	LILRB2	19	54267597	n.a.	C/A/G/T	Tijms et al., 2024
rs12151021	ABCA7	19	1050875	G	A/T	Tijms et al., 2024
rs7245858	LOC390956, ZDHHC11B	19	50927340	A	G/T	Sherva et al., 2014, Varol et al., 2017
rs9304861	ZNF599	19	34780984	G	A	Herold et al., 2016
rs2075650	APOE	19	44892362	G	A	Seshadri et al., 2010
rs597668	EXOC3L2	19	45205630	C	T/A/G	Seshadri et al., 2010
rs429358	APOE	19	44908684	C	T	Rall et al., 1983, Weisgraber et al., 1981
rs7412	APOE	19	44908822	C	T	Rall et al., 1983, Weisgraber et al., 1981
rs2154481	APP	21	26101558	C	A/T	Tijms et al., 2024
rs857551	SIK1 (−4403)	21	43410112	n.a.	A/C/T	Herold et al., 2016
rs2825544	PRSS7	21	19368235	T	A/C	Seshadri et al., 2010

## Sheet: Supplementary Table S2
Supplementary Table S2. Final list of SNPs used for cluster analysis. Genomic locations refer to GRCH38.
SNP_ID	Gene	CHR	Position	Ancestral allele	Derived allele	Group	Reference author-date
rs3822030	IDUA	4	993555	T	G	1	Tijms et al., 2024
rs6846529	CLNK	4	11023507	C	G/T	1	Tijms et al., 2024
rs1053504	n.a.	4	40197222	A	G	1	Imputed for Tijms et al., 2024
rs3851179	PICALM	11	86157598	C	T	1/2	Seshadri et al., 2010, Tijms et al., 2024
rs889555	KAT8	16	31111250	C	T	1	Tijms et al., 2024
rs4985556	IL34	16	70660097	C	A/T	1	Tijms et al., 2024
rs7225151	SCIMP	17	5233752	G	A	1	Tijms et al., 2024
rs2154481	APP	21	26101558	C	A/T	1	Tijms et al., 2024
rs7245858	LOC390956, ZDHHC11B	19	50927340	A	G/T	1/2	Sherva et al., 2014, Varol et al., 2017
rs2421847	PRRC2C	1	171588461	A	G	2	Sherva et al., 2014
rs12091371	FMN2	1	240441752	A	G	2	Sherva et al., 2014
rs7527934	PRDM2	1	14031929	T	G/A	2	Seshadri et al., 2010
rs744373	BIN1	2	127137039	A	C/G/T	2	Seshadri et al., 2010
rs11154851	PDE7B, LOC644135	6	136046867	C	T	2	Sherva et al., 2014
rs10456232	CDKAL1	6	20578892	G	G	2	Herold et al., 2016
rs543844	CDC5L (+6637)	6	44457063	G	A/C/T	2	Herold et al., 2016
rs1861525	CYCS	7	25121983	A	G	2	Sherva et al., 2014
rs11771145	EPHA1	7	143413669	A	G/T	2	Seshadri et al., 2010
rs11136000	CLU	8	27607002	T	A/C	2	Seshadri et al., 2010
rs7047415	DKFZP434H0512 (+4219)	9	95778950	C	T	2	Herold et al., 2016
rs326946	ARHGAP20	11	110628530	A	C	2	Sherva et al., 2014
rs2043948	LTBP2	14	74606345	C	A/T	2	Seshadri et al., 2010
rs4296166	AKAP6	14	32483161	A	G	2	Seshadri et al., 2010
rs2075650	APOE	19	44892362	G	A	2	Seshadri et al., 2010
rs2825544	PRSS7	21	19368235	T	A/C	2	Seshadri et al., 2010
rs7412	APOE	19	44908822	C	T	AP	Rall et al., 1983, Weisgraber et al., 1981

## Sheet: Supplementary Table S3
Supplementary Table S3. List of all clustering trials per group with respective silhouette scores. Please note that for DBSCAN only the scenarios that produced more than one cluster are detailed in the table.
Cells in blue represent the highest silhouette score values in the group and in grey the second highest.
Group	Algorithm	k	Iteration	Silhouette score	Calinski-Harabasz	Davies-Bouldin	Epsilon	Min. samples
Group 1	KMeans	2	0	0.151559	167.699	2.58219	n.a.	n.a.
	Agglomerative	2	0	0.308713	178.939	1.37341	n.a.	n.a.
	Spectral	2	0	-0.0199604	8.61374	1.03665	n.a.	n.a.
	GaussianMixture	2	0	0.151559	167.699	2.58219	n.a.	n.a.
	KMeans	2	1	0.308713	178.939	1.37341	n.a.	n.a.
	Agglomerative	2	1	0.308713	178.939	1.37341	n.a.	n.a.
	Spectral	2	1	-0.0199604	8.61374	1.03665	n.a.	n.a.
	GaussianMixture	2	1	0.308713	178.939	1.37341	n.a.	n.a.
	KMeans	2	2	0.151559	167.699	2.58219	n.a.	n.a.
	Agglomerative	2	2	0.308713	178.939	1.37341	n.a.	n.a.
	Spectral	2	2	-0.100027	2.59131	4.7193	n.a.	n.a.
	GaussianMixture	2	2	0.308713	178.939	1.37341	n.a.	n.a.
	KMeans	3	0	0.131573	180.454	2.25097	n.a.	n.a.
	Agglomerative	3	0	0.182974	178.736	1.86238	n.a.	n.a.
	Spectral	3	0	-0.224636	6.55393	1.35735	n.a.	n.a.
	GaussianMixture	3	0	0.128608	114.105	2.3604	n.a.	n.a.
	KMeans	3	1	0.153951	189.54	2.09335	n.a.	n.a.
	Agglomerative	3	1	0.182974	178.736	1.86238	n.a.	n.a.
	Spectral	3	1	-0.117241	10.8052	2.26096	n.a.	n.a.
	GaussianMixture	3	1	0.153951	189.54	2.09335	n.a.	n.a.
	KMeans	3	2	0.172697	187.988	2.06043	n.a.	n.a.
	Agglomerative	3	2	0.182974	178.736	1.86238	n.a.	n.a.
	Spectral	3	2	-0.224636	6.55393	1.35735	n.a.	n.a.
	GaussianMixture	3	2	0.105284	98.6475	2.83771	n.a.	n.a.
	KMeans	4	0	0.132071	165.524	2.20931	n.a.	n.a.
	Agglomerative	4	0	0.136932	168.441	2.27628	n.a.	n.a.
	Spectral	4	0	-0.213879	10.0337	2.30108	n.a.	n.a.
	GaussianMixture	4	0	0.0959464	115.427	2.51531	n.a.	n.a.
	KMeans	4	1	0.136366	175.265	2.10428	n.a.	n.a.
	Agglomerative	4	1	0.136932	168.441	2.27628	n.a.	n.a.
	Spectral	4	1	-0.164824	10.2454	2.41436	n.a.	n.a.
	GaussianMixture	4	1	0.149152	132.682	2.14379	n.a.	n.a.
	KMeans	4	2	0.138408	178.425	2.05892	n.a.	n.a.
	Agglomerative	4	2	0.136932	168.441	2.27628	n.a.	n.a.
	Spectral	4	2	-0.198522	35.9539	1.96837	n.a.	n.a.
	GaussianMixture	4	2	0.126505	143.465	2.38629	n.a.	n.a.
	KMeans	5	0	0.144951	182.505	1.88446	n.a.	n.a.
	Agglomerative	5	0	0.144681	163.178	1.96469	n.a.	n.a.
	Spectral	5	0	-0.227497	11.2962	1.35949	n.a.	n.a.
	GaussianMixture	5	0	0.122635	119.148	2.28323	n.a.	n.a.
	KMeans	5	1	0.143052	182.531	1.89472	n.a.	n.a.
	Agglomerative	5	1	0.144681	163.178	1.96469	n.a.	n.a.
	Spectral	5	1	-0.199511	16.2815	1.70109	n.a.	n.a.
	GaussianMixture	5	1	0.147933	150.676	2.11101	n.a.	n.a.
	KMeans	5	2	0.143432	182.479	1.89524	n.a.	n.a.
	Agglomerative	5	2	0.144681	163.178	1.96469	n.a.	n.a.
	Spectral	5	2	-0.190396	35.5769	1.80177	n.a.	n.a.
	GaussianMixture	5	2	0.115129	131.987	2.16519	n.a.	n.a.
	DBSCAN	4	n.a.	0.212778	44.511	1.89306	2.25809	9
	DBSCAN	2	n.a.	0.294731	98.9379	1.29283	3.38714	9
	DBSCAN	2	n.a.	0.294731	98.9379	1.29283	3.38714	18
	DBSCAN	2	n.a.	0.292989	98.9379	1.29283	3.38714	36
Group 1 + APOE 2	KMeans	2	0	0.260589	90.7615	1.5004	n.a.	n.a.
	Agglomerative	2	0	0.257919	89.3474	1.49238	n.a.	n.a.
	Spectral	2	0	0.25239	79.9515	2.41323	n.a.	n.a.
	GaussianMixture	2	0	0.121425	80.6445	2.88814	n.a.	n.a.
	KMeans	2	1	0.260589	90.7615	1.5004	n.a.	n.a.
	Agglomerative	2	1	0.257919	89.3474	1.49238	n.a.	n.a.
	Spectral	2	1	-0.205899	2.83336	1.80357	n.a.	n.a.
	GaussianMixture	2	1	0.25239	79.9515	2.41323	n.a.	n.a.
	KMeans	2	2	0.260589	90.7615	1.5004	n.a.	n.a.
	Agglomerative	2	2	0.257919	89.3474	1.49238	n.a.	n.a.
	Spectral	2	2	-0.205899	2.83336	1.80357	n.a.	n.a.
	GaussianMixture	2	2	0.271787	85.2287	1.41105	n.a.	n.a.
	KMeans	3	0	0.122032	88.242	2.35082	n.a.	n.a.
	Agglomerative	3	0	0.280662	97.4449	1.43053	n.a.	n.a.
	Spectral	3	0	-0.162698	41.5206	2.18115	n.a.	n.a.
	GaussianMixture	3	0	0.195769	90.5913	1.89094	n.a.	n.a.
	KMeans	3	1	0.133398	90.9948	2.30758	n.a.	n.a.
	Agglomerative	3	1	0.280662	97.4449	1.43053	n.a.	n.a.
	Spectral	3	1	-0.176012	34.8082	1.58485	n.a.	n.a.
	GaussianMixture	3	1	0.113493	56.763	3.1994	n.a.	n.a.
	KMeans	3	2	0.132283	91.1323	2.30387	n.a.	n.a.
	Agglomerative	3	2	0.280662	97.4449	1.43053	n.a.	n.a.
	Spectral	3	2	-0.176012	34.8082	1.58485	n.a.	n.a.
	GaussianMixture	3	2	0.194592	84.2672	1.90311	n.a.	n.a.
	KMeans	4	0	0.146404	92.9117	2.08844	n.a.	n.a.
	Agglomerative	4	0	0.206452	97.052	1.68675	n.a.	n.a.
	Spectral	4	0	-0.134414	53.6093	1.68805	n.a.	n.a.
	GaussianMixture	4	0	0.100144	54.7367	2.84315	n.a.	n.a.
	KMeans	4	1	0.138174	90.5005	2.15955	n.a.	n.a.
	Agglomerative	4	1	0.206452	97.052	1.68675	n.a.	n.a.
	Spectral	4	1	-0.146032	40.6276	2.33494	n.a.	n.a.
	GaussianMixture	4	1	0.134784	67.9294	2.41335	n.a.	n.a.
	KMeans	4	2	0.164446	93.2312	2.03889	n.a.	n.a.
	Agglomerative	4	2	0.206452	97.052	1.68675	n.a.	n.a.
	Spectral	4	2	-0.146032	40.6276	2.33494	n.a.	n.a.
	GaussianMixture	4	2	0.178047	64.3154	1.90583	n.a.	n.a.
	KMeans	5	0	0.156233	102.837	1.86748	n.a.	n.a.
	Agglomerative	5	0	0.169371	95.4573	1.73563	n.a.	n.a.
	Spectral	5	0	-0.105436	55.3148	2.18394	n.a.	n.a.
	GaussianMixture	5	0	0.167112	100.34	1.80135	n.a.	n.a.
	KMeans	5	1	0.160333	100.334	1.85827	n.a.	n.a.
	Agglomerative	5	1	0.169371	95.4573	1.73563	n.a.	n.a.
	Spectral	5	1	-0.105705	55.0031	2.18432	n.a.	n.a.
	GaussianMixture	5	1	0.153164	82.3068	2.00024	n.a.	n.a.
	KMeans	5	2	0.146456	98.8733	1.86784	n.a.	n.a.
	Agglomerative	5	2	0.169371	95.4573	1.73563	n.a.	n.a.
	Spectral	5	2	-0.105436	55.3148	2.18394	n.a.	n.a.
	GaussianMixture	5	2	0.0926559	43.4734	2.69778	n.a.	n.a.
	DBSCAN	4	n.a.	0.198163	41.362	2.15783	2.56862	10
	DBSCAN	3	n.a.	0.182868	42.449	2.27697	2.56862	20
Group 2	KMeans	2	0	0.213261	60.362	2.01528	n.a.	n.a.
	Agglomerative	2	0	0.211888	59.0779	3.16154	n.a.	n.a.
	Spectral	2	0	0.0195929	15.5679	1.66068	n.a.	n.a.
	GaussianMixture	2	0	0.203023	56.9192	2.99306	n.a.	n.a.
	KMeans	2	1	0.149518	57.6866	2.99413	n.a.	n.a.
	Agglomerative	2	1	0.211888	59.0779	3.16154	n.a.	n.a.
	Spectral	2	1	0.0195929	15.5679	1.66068	n.a.	n.a.
	GaussianMixture	2	1	0.149866	58.751	3.03811	n.a.	n.a.
	KMeans	2	2	0.234006	60.9993	2.61915	n.a.	n.a.
	Agglomerative	2	2	0.211888	59.0779	3.16154	n.a.	n.a.
	Spectral	2	2	0.0195929	15.5679	1.66068	n.a.	n.a.
	GaussianMixture	2	2	0.244696	54.4094	2.50871	n.a.	n.a.
	KMeans	3	0	0.136441	59.3739	2.76873	n.a.	n.a.
	Agglomerative	3	0	0.228292	61.4696	2.34051	n.a.	n.a.
	Spectral	3	0	0.0454521	35.3105	2.79044	n.a.	n.a.
	GaussianMixture	3	0	0.141358	60.8621	2.56176	n.a.	n.a.
	KMeans	3	1	0.140314	60.646	2.50476	n.a.	n.a.
	Agglomerative	3	1	0.228292	61.4696	2.34051	n.a.	n.a.
	Spectral	3	1	0.0454521	35.3105	2.79044	n.a.	n.a.
	GaussianMixture	3	1	0.143011	52.3647	2.65884	n.a.	n.a.
	KMeans	3	2	0.118032	58.4307	2.99261	n.a.	n.a.
	Agglomerative	3	2	0.228292	61.4696	2.34051	n.a.	n.a.
	Spectral	3	2	0.0454521	35.3105	2.79044	n.a.	n.a.
	GaussianMixture	3	2	0.222098	57.8431	2.47127	n.a.	n.a.
	KMeans	4	0	0.160315	62.3628	2.3733	n.a.	n.a.
	Agglomerative	4	0	0.236131	60.7092	1.89629	n.a.	n.a.
	Spectral	4	0	0.0655059	41.7761	2.27299	n.a.	n.a.
	GaussianMixture	4	0	0.157564	61.4453	2.4197	n.a.	n.a.
	KMeans	4	1	0.0879934	56.4838	2.56883	n.a.	n.a.
	Agglomerative	4	1	0.236131	60.7092	1.89629	n.a.	n.a.
	Spectral	4	1	0.0655059	41.7761	2.27299	n.a.	n.a.
	GaussianMixture	4	1	0.229299	56.9597	1.98362	n.a.	n.a.
	KMeans	4	2	0.0974615	58.092	2.55504	n.a.	n.a.
	Agglomerative	4	2	0.236131	60.7092	1.89629	n.a.	n.a.
	Spectral	4	2	0.0655059	41.7761	2.27299	n.a.	n.a.
	GaussianMixture	4	2	0.116602	55.0677	2.85172	n.a.	n.a.
	KMeans	5	0	0.0870301	58.9556	2.53374	n.a.	n.a.
	Agglomerative	5	0	0.127905	57.8418	2.20858	n.a.	n.a.
	Spectral	5	0	0.084181	46.0005	2.01015	n.a.	n.a.
	GaussianMixture	5	0	0.220845	55.4929	1.94428	n.a.	n.a.
	KMeans	5	1	0.117859	60.833	2.30056	n.a.	n.a.
	Agglomerative	5	1	0.127905	57.8418	2.20858	n.a.	n.a.
	Spectral	5	1	0.084181	46.0005	2.01015	n.a.	n.a.
	GaussianMixture	5	1	0.155404	49.7445	2.31636	n.a.	n.a.
	KMeans	5	2	0.107944	62.8031	2.27646	n.a.	n.a.
	Agglomerative	5	2	0.127905	57.8418	2.20858	n.a.	n.a.
	Spectral	5	2	0.084181	46.0005	2.01015	n.a.	n.a.
	GaussianMixture	5	2	0.105215	51.8437	2.35976	n.a.	n.a.
	DBSCAN	2	n.a.	0.197459	42.9202	2.27806	4.35611	18
Group 2 + APOE2	KMeans	2	0	0.117706	23.8848	3.21266	n.a.	n.a.
	Agglomerative	2	0	0.215662	22.8564	2.44338	n.a.	n.a.
	Spectral	2	0	0.231256	20.5021	1.23587	n.a.	n.a.
	GaussianMixture	2	0	0.208388	21.2245	3.0816	n.a.	n.a.
	KMeans	2	1	0.233009	24.0607	2.56241	n.a.	n.a.
	Agglomerative	2	1	0.215662	22.8564	2.44338	n.a.	n.a.
	Spectral	2	1	0.231256	20.5021	1.23587	n.a.	n.a.
	GaussianMixture	2	1	0.181992	17.7832	3.39431	n.a.	n.a.
	KMeans	2	2	0.234235	23.594	2.02665	n.a.	n.a.
	Agglomerative	2	2	0.215662	22.8564	2.44338	n.a.	n.a.
	Spectral	2	2	0.231256	20.5021	1.23587	n.a.	n.a.
	GaussianMixture	2	2	0.144408	22.8174	3.32577	n.a.	n.a.
	KMeans	3	0	0.138162	24.567	2.37416	n.a.	n.a.
	Agglomerative	3	0	0.237197	23.2573	1.62831	n.a.	n.a.
	Spectral	3	0	0.0727017	14.932	1.38254	n.a.	n.a.
	GaussianMixture	3	0	0.152206	22.6246	2.47095	n.a.	n.a.
	KMeans	3	1	0.190737	23.2689	2.11433	n.a.	n.a.
	Agglomerative	3	1	0.237197	23.2573	1.62831	n.a.	n.a.
	Spectral	3	1	0.0727017	14.932	1.38254	n.a.	n.a.
	GaussianMixture	3	1	0.132265	16.3271	3.10155	n.a.	n.a.
	KMeans	3	2	0.166396	23.4278	2.60582	n.a.	n.a.
	Agglomerative	3	2	0.237197	23.2573	1.62831	n.a.	n.a.
	Spectral	3	2	0.0727017	14.932	1.38254	n.a.	n.a.
	GaussianMixture	3	2	0.147558	20.0439	2.93287	n.a.	n.a.
	KMeans	4	0	0.166568	26.0798	2.05652	n.a.	n.a.
	Agglomerative	4	0	0.258154	24.4976	1.52121	n.a.	n.a.
	Spectral	4	0	0.0160135	14.4904	1.98546	n.a.	n.a.
	GaussianMixture	4	0	0.0573757	14.5151	2.59407	n.a.	n.a.
	KMeans	4	1	0.152399	25.4897	2.27482	n.a.	n.a.
	Agglomerative	4	1	0.258154	24.4976	1.52121	n.a.	n.a.
	Spectral	4	1	0.0160135	14.4904	1.98546	n.a.	n.a.
	GaussianMixture	4	1	0.0830768	18.2581	2.81074	n.a.	n.a.
	KMeans	4	2	0.12037	22.9574	2.42532	n.a.	n.a.
	Agglomerative	4	2	0.258154	24.4976	1.52121	n.a.	n.a.
	Spectral	4	2	0.0160135	14.4904	1.98546	n.a.	n.a.
	GaussianMixture	4	2	0.135626	17.052	2.80381	n.a.	n.a.
	KMeans	5	0	0.117241	23.5072	2.19261	n.a.	n.a.
	Agglomerative	5	0	0.22088	25.4722	1.54564	n.a.	n.a.
	Spectral	5	0	0.0466765	16.516	1.9588	n.a.	n.a.
	GaussianMixture	5	0	0.083046	14.4708	2.3229	n.a.	n.a.
	KMeans	5	1	0.153952	24.6067	2.10272	n.a.	n.a.
	Agglomerative	5	1	0.22088	25.4722	1.54564	n.a.	n.a.
	Spectral	5	1	0.0466765	16.516	1.9588	n.a.	n.a.
	GaussianMixture	5	1	0.127198	20.7598	2.27779	n.a.	n.a.
	KMeans	5	2	0.120624	24.2878	2.16178	n.a.	n.a.
	Agglomerative	5	2	0.22088	25.4722	1.54564	n.a.	n.a.
	Spectral	5	2	0.0466765	16.516	1.9588	n.a.	n.a.
	GaussianMixture	5	2	0.0809799	16.5939	2.64435	n.a.	n.a.
Group 2 - Miss_SNP	KMeans	2	0	0.220241	94.2564	2.00165	n.a.	n.a.
	Agglomerative	2	0	0.198207	87.063	1.80552	n.a.	n.a.
	Spectral	2	0	-0.0942628	6.44067	1.19701	n.a.	n.a.
	GaussianMixture	2	0	0.137913	89.4037	3.26159	n.a.	n.a.
	KMeans	2	1	0.220241	94.2564	2.00165	n.a.	n.a.
	Agglomerative	2	1	0.198207	87.063	1.80552	n.a.	n.a.
	Spectral	2	1	-0.0942628	6.44067	1.19701	n.a.	n.a.
	GaussianMixture	2	1	0.20949	91.334	3.1311	n.a.	n.a.
	KMeans	2	2	0.220241	94.2564	2.00165	n.a.	n.a.
	Agglomerative	2	2	0.198207	87.063	1.80552	n.a.	n.a.
	Spectral	2	2	-0.0942628	6.44067	1.19701	n.a.	n.a.
	GaussianMixture	2	2	0.220241	94.2564	2.00165	n.a.	n.a.
	KMeans	3	0	0.216967	96.5126	1.85722	n.a.	n.a.
	Agglomerative	3	0	0.203314	92.7293	2.60587	n.a.	n.a.
	Spectral	3	0	-0.0600642	46.2246	2.76156	n.a.	n.a.
	GaussianMixture	3	0	0.217353	98.7032	2.3135	n.a.	n.a.
	KMeans	3	1	0.137715	96.606	2.70774	n.a.	n.a.
	Agglomerative	3	1	0.203314	92.7293	2.60587	n.a.	n.a.
	Spectral	3	1	-0.0600642	46.2246	2.76156	n.a.	n.a.
	GaussianMixture	3	1	0.198468	60.2627	3.0066	n.a.	n.a.
	KMeans	3	2	0.11648	94.224	3.01526	n.a.	n.a.
	Agglomerative	3	2	0.203314	92.7293	2.60587	n.a.	n.a.
	Spectral	3	2	-0.0600642	46.2246	2.76156	n.a.	n.a.
	GaussianMixture	3	2	0.207869	91.6409	2.74359	n.a.	n.a.
	KMeans	4	0	0.103725	87.944	2.85946	n.a.	n.a.
	Agglomerative	4	0	0.22219	95.0152	2.06342	n.a.	n.a.
	Spectral	4	0	-0.0380057	64.1434	2.16824	n.a.	n.a.
	GaussianMixture	4	0	0.15544	89.4283	2.24403	n.a.	n.a.
	KMeans	4	1	0.143779	98.5647	2.38761	n.a.	n.a.
	Agglomerative	4	1	0.22219	95.0152	2.06342	n.a.	n.a.
	Spectral	4	1	-0.0380057	64.1434	2.16824	n.a.	n.a.
	GaussianMixture	4	1	0.105346	60.9346	3.11696	n.a.	n.a.
	KMeans	4	2	0.126602	96.8231	2.66954	n.a.	n.a.
	Agglomerative	4	2	0.22219	95.0152	2.06342	n.a.	n.a.
	Spectral	4	2	-0.0380057	64.1434	2.16824	n.a.	n.a.
	GaussianMixture	4	2	0.14521	97.6125	2.28293	n.a.	n.a.
	KMeans	5	0	0.1136	102.189	2.40317	n.a.	n.a.
	Agglomerative	5	0	0.21319	95.575	1.67768	n.a.	n.a.
	Spectral	5	0	-0.0153946	72.3574	1.87011	n.a.	n.a.
	GaussianMixture	5	0	0.13323	71.514	2.86952	n.a.	n.a.
	KMeans	5	1	0.0773351	90.5116	2.6273	n.a.	n.a.
	Agglomerative	5	1	0.21319	95.575	1.67768	n.a.	n.a.
	Spectral	5	1	-0.0153946	72.3574	1.87011	n.a.	n.a.
	GaussianMixture	5	1	0.109578	67.4262	2.70161	n.a.	n.a.
	KMeans	5	2	0.0863798	92.0478	2.55543	n.a.	n.a.
	Agglomerative	5	2	0.21319	95.575	1.67768	n.a.	n.a.
	Spectral	5	2	-0.0153946	72.3574	1.87011	n.a.	n.a.
	GaussianMixture	5	2	0.140611	89.4603	2.34158	n.a.	n.a.
	DBSCAN	6	n.a.	0.1231	39.4079	2.28384	3.49244	17
Group 2 - MISS-SNP + APOE2	KMeans	2	0	0.244023	53.6973	1.61247	n.a.	n.a.
	Agglomerative	2	0	0.24054	52.5367	1.59838	n.a.	n.a.
	Spectral	2	0	0.173625	46.2616	3.86942	n.a.	n.a.
	GaussianMixture	2	0	0.225739	51.22	1.79288	n.a.	n.a.
	KMeans	2	1	0.209575	53.196	2.48595	n.a.	n.a.
	Agglomerative	2	1	0.24054	52.5367	1.59838	n.a.	n.a.
	Spectral	2	1	0.173625	46.2616	3.86942	n.a.	n.a.
	GaussianMixture	2	1	0.108177	51.3253	3.03899	n.a.	n.a.
	KMeans	2	2	0.129453	53.3962	3.65428	n.a.	n.a.
	Agglomerative	2	2	0.24054	52.5367	1.59838	n.a.	n.a.
	Spectral	2	2	0.173625	46.2616	3.86942	n.a.	n.a.
	GaussianMixture	2	2	0.0872955	46.5595	3.72523	n.a.	n.a.
	KMeans	3	0	0.121734	54.5025	2.49878	n.a.	n.a.
	Agglomerative	3	0	0.199784	51.1975	1.69895	n.a.	n.a.
	Spectral	3	0	0.172598	44.2383	3.03371	n.a.	n.a.
	GaussianMixture	3	0	0.200481	51.6495	2.11964	n.a.	n.a.
	KMeans	3	1	0.173785	50.7446	2.52414	n.a.	n.a.
	Agglomerative	3	1	0.199784	51.1975	1.69895	n.a.	n.a.
	Spectral	3	1	0.172598	44.2383	3.03371	n.a.	n.a.
	GaussianMixture	3	1	0.0796904	45.2245	3.43063	n.a.	n.a.
	KMeans	3	2	0.145841	56.8448	2.881	n.a.	n.a.
	Agglomerative	3	2	0.199784	51.1975	1.69895	n.a.	n.a.
	Spectral	3	2	0.172598	44.2383	3.03371	n.a.	n.a.
	GaussianMixture	3	2	0.0872536	43.7639	3.15078	n.a.	n.a.
	KMeans	4	0	0.101664	51.0803	2.79573	n.a.	n.a.
	Agglomerative	4	0	0.201697	51.3556	2.11192	n.a.	n.a.
	Spectral	4	0	0.195408	50.4333	2.3055	n.a.	n.a.
	GaussianMixture	4	0	0.0967757	51.87	2.69273	n.a.	n.a.
	KMeans	4	1	0.093888	50.0709	2.82783	n.a.	n.a.
	Agglomerative	4	1	0.201697	51.3556	2.11192	n.a.	n.a.
	Spectral	4	1	0.195408	50.4333	2.3055	n.a.	n.a.
	GaussianMixture	4	1	0.082562	42.1521	3.30478	n.a.	n.a.
	KMeans	4	2	0.149121	57.2329	2.55404	n.a.	n.a.
	Agglomerative	4	2	0.201697	51.3556	2.11192	n.a.	n.a.
	Spectral	4	2	0.195408	50.4333	2.3055	n.a.	n.a.
	GaussianMixture	4	2	0.110231	33.6466	3.34729	n.a.	n.a.
	KMeans	5	0	0.14849	59.2662	2.30358	n.a.	n.a.
	Agglomerative	5	0	0.210029	52.0445	1.98776	n.a.	n.a.
	Spectral	5	0	0.0924032	47.1852	2.63288	n.a.	n.a.
	GaussianMixture	5	0	0.141578	51.2513	2.22074	n.a.	n.a.
	KMeans	5	1	0.124763	56.3633	2.43157	n.a.	n.a.
	Agglomerative	5	1	0.210029	52.0445	1.98776	n.a.	n.a.
	Spectral	5	1	0.0924032	47.1852	2.63288	n.a.	n.a.
	GaussianMixture	5	1	0.104333	33.869	3.27764	n.a.	n.a.
	KMeans	5	2	0.110201	55.0607	2.52878	n.a.	n.a.
	Agglomerative	5	2	0.210029	52.0445	1.98776	n.a.	n.a.
	Spectral	5	2	0.0924032	47.1852	2.63288	n.a.	n.a.
	GaussianMixture	5	2	0.0825575	33.1682	3.15978	n.a.	n.a.
All SNPs combined - Miss_SNP	KMeans	2	0	0.167612	66.0538	3.10722	n.a.	n.a.
	Agglomerative	2	0	0.150083	62.1929	2.11397	n.a.	n.a.
	Spectral	2	0	0.198095	17.9756	1.23728	n.a.	n.a.
	GaussianMixture	2	0	0.0985675	62.4395	3.92085	n.a.	n.a.
	KMeans	2	1	0.158122	64.4142	2.33698	n.a.	n.a.
	Agglomerative	2	1	0.150083	62.1929	2.11397	n.a.	n.a.
	Spectral	2	1	0.198095	17.9756	1.23728	n.a.	n.a.
	GaussianMixture	2	1	0.155361	64.5054	3.60609	n.a.	n.a.
	KMeans	2	2	0.159022	66.0287	2.13788	n.a.	n.a.
	Agglomerative	2	2	0.150083	62.1929	2.11397	n.a.	n.a.
	Spectral	2	2	0.198095	17.9756	1.23728	n.a.	n.a.
	GaussianMixture	2	2	0.147157	58.5729	3.95481	n.a.	n.a.
	KMeans	3	0	0.0627095	65.3618	3.60855	n.a.	n.a.
	Agglomerative	3	0	0.142468	62.579	2.14415	n.a.	n.a.
	Spectral	3	0	-0.0376794	12.5027	1.43203	n.a.	n.a.
	GaussianMixture	3	0	0.148603	58.1211	3.2014	n.a.	n.a.
	KMeans	3	1	0.0608784	65.8379	3.55639	n.a.	n.a.
	Agglomerative	3	1	0.142468	62.579	2.14415	n.a.	n.a.
	Spectral	3	1	-0.0376794	12.5027	1.43203	n.a.	n.a.
	GaussianMixture	3	1	0.133997	41.2465	3.41749	n.a.	n.a.
	KMeans	3	2	0.114717	64.9327	3.447	n.a.	n.a.
	Agglomerative	3	2	0.142468	62.579	2.14415	n.a.	n.a.
	Spectral	3	2	-0.0376794	12.5027	1.43203	n.a.	n.a.
	GaussianMixture	3	2	0.0891505	58.0704	3.50239	n.a.	n.a.
	KMeans	4	0	0.0645016	66.5672	3.19289	n.a.	n.a.
	Agglomerative	4	0	0.152111	62.4687	2.23917	n.a.	n.a.
	Spectral	4	0	-0.0149715	30.8478	1.74324	n.a.	n.a.
	GaussianMixture	4	0	0.145809	62.3831	2.69103	n.a.	n.a.
	KMeans	4	1	0.132027	64.3857	2.80693	n.a.	n.a.
	Agglomerative	4	1	0.152111	62.4687	2.23917	n.a.	n.a.
	Spectral	4	1	-0.0149715	30.8478	1.74324	n.a.	n.a.
	GaussianMixture	4	1	0.0825414	48.8739	3.74094	n.a.	n.a.
	KMeans	4	2	0.0562917	63.2688	3.35257	n.a.	n.a.
	Agglomerative	4	2	0.152111	62.4687	2.23917	n.a.	n.a.
	Spectral	4	2	-0.0149715	30.8478	1.74324	n.a.	n.a.
	GaussianMixture	4	2	0.0456118	40.2554	4.06477	n.a.	n.a.
	KMeans	5	0	0.0612589	64.0282	3.06202	n.a.	n.a.
	Agglomerative	5	0	0.100825	61.4892	2.931	n.a.	n.a.
	Spectral	5	0	-0.0015838	36.421	1.91688	n.a.	n.a.
	GaussianMixture	5	0	0.0796416	55.1423	3.37201	n.a.	n.a.
	KMeans	5	1	0.0716031	64.3037	3.01238	n.a.	n.a.
	Agglomerative	5	1	0.100825	61.4892	2.931	n.a.	n.a.
	Spectral	5	1	-0.0015838	36.421	1.91688	n.a.	n.a.
	GaussianMixture	5	1	0.0433312	38.5326	3.73466	n.a.	n.a.
	KMeans	5	2	0.0595519	63.4217	3.049	n.a.	n.a.
	Agglomerative	5	2	0.100825	61.4892	2.931	n.a.	n.a.
	Spectral	5	2	-0.0015838	36.421	1.91688	n.a.	n.a.
	GaussianMixture	5	2	0.110771	53.2046	2.95261	n.a.	n.a.
	DBSCAN	2	n.a.	0.0156339	8.67123	1.07432	4.07457	24
All SNPs combined - Miss_SNP + APOE2	KMeans	2	0	0.209878	38.5449	2.13847	n.a.	n.a.
	Agglomerative	2	0	0.180183	35.8706	2.12529	n.a.	n.a.
	Spectral	2	0	-0.0208759	7.31125	1.70891	n.a.	n.a.
	GaussianMixture	2	0	0.0754909	31.8898	4.55555	n.a.	n.a.
	KMeans	2	1	0.0956947	37.474	4.27195	n.a.	n.a.
	Agglomerative	2	1	0.180183	35.8706	2.12529	n.a.	n.a.
	Spectral	2	1	-0.0208759	7.31125	1.70891	n.a.	n.a.
	GaussianMixture	2	1	0.151071	33.6767	3.77148	n.a.	n.a.
	KMeans	2	2	0.162339	37.735	2.39836	n.a.	n.a.
	Agglomerative	2	2	0.180183	35.8706	2.12529	n.a.	n.a.
	Spectral	2	2	-0.0208759	7.31125	1.70891	n.a.	n.a.
	GaussianMixture	2	2	0.137814	27.7595	3.76748	n.a.	n.a.
	KMeans	3	0	0.0812537	36.7595	3.51598	n.a.	n.a.
	Agglomerative	3	0	0.157249	37.0319	2.12189	n.a.	n.a.
	Spectral	3	0	-0.00282072	21.1552	1.8435	n.a.	n.a.
	GaussianMixture	3	0	0.148113	36.4672	2.86062	n.a.	n.a.
	KMeans	3	1	0.159529	37.9288	2.25321	n.a.	n.a.
	Agglomerative	3	1	0.157249	37.0319	2.12189	n.a.	n.a.
	Spectral	3	1	-0.00282072	21.1552	1.8435	n.a.	n.a.
	GaussianMixture	3	1	0.093465	25.0139	4.09539	n.a.	n.a.
	KMeans	3	2	0.0843405	36.796	3.43884	n.a.	n.a.
	Agglomerative	3	2	0.157249	37.0319	2.12189	n.a.	n.a.
	Spectral	3	2	-0.00282072	21.1552	1.8435	n.a.	n.a.
	GaussianMixture	3	2	0.125787	26.2527	3.55083	n.a.	n.a.
	KMeans	4	0	0.0681919	38.8139	3.15167	n.a.	n.a.
	Agglomerative	4	0	0.145336	36.4597	2.13232	n.a.	n.a.
	Spectral	4	0	0.00428633	20.0386	1.83933	n.a.	n.a.
	GaussianMixture	4	0	0.131909	34.4341	2.82911	n.a.	n.a.
	KMeans	4	1	0.0727437	35.6317	3.30842	n.a.	n.a.
	Agglomerative	4	1	0.145336	36.4597	2.13232	n.a.	n.a.
	Spectral	4	1	0.00428633	20.0386	1.83933	n.a.	n.a.
	GaussianMixture	4	1	0.0905987	21.4071	3.82915	n.a.	n.a.
	KMeans	4	2	0.0642439	37.1973	3.26986	n.a.	n.a.
	Agglomerative	4	2	0.145336	36.4597	2.13232	n.a.	n.a.
	Spectral	4	2	0.00428633	20.0386	1.83933	n.a.	n.a.
	GaussianMixture	4	2	0.0745019	29.1664	3.71137	n.a.	n.a.
	KMeans	5	0	0.0750824	38.9382	2.80989	n.a.	n.a.
	Agglomerative	5	0	0.154126	36.4642	2.07716	n.a.	n.a.
	Spectral	5	0	0.0107844	20.4051	2.31996	n.a.	n.a.
	GaussianMixture	5	0	0.0898219	37.8606	2.87453	n.a.	n.a.
	KMeans	5	1	0.0521764	34.302	3.25675	n.a.	n.a.
	Agglomerative	5	1	0.154126	36.4642	2.07716	n.a.	n.a.
	Spectral	5	1	0.0107844	20.4051	2.31996	n.a.	n.a.
	GaussianMixture	5	1	0.0865052	26.6719	3.28682	n.a.	n.a.
	KMeans	5	2	0.0528877	34.4002	3.12556	n.a.	n.a.
	Agglomerative	5	2	0.154126	36.4642	2.07716	n.a.	n.a.
	Spectral	5	2	0.0127663	21.3897	2.3586	n.a.	n.a.
	GaussianMixture	5	2	0.0516625	26.1947	3.78266	n.a.	n.a.

## Sheet: Supplementary Table S4
Supplementary Table S4. Mutual information (MI) and random forest importance (RFI) scores per SNP, divided by groups. SNPs highlighted in yellow present RFI > 0.1.
Group	SNP	MI	RFI
Group 1	rs3822030	0.00250553	0.00711593
	rs6846529	0.0047011	0.0083946
	rs1053504	0.00286609	0.00315389
	rs3851179	0.00580613	0.00824248
	rs889555	0.000452067	0.00824697
	rs4985556	0.000761939	0.00496239
	rs7225151	0.000830636	0.00540163
	rs7245858	0.251588	0.94551
	rs2154481	0.00209528	0.00897206
Group 1 + APOE 2	rs3822030	0.0308333	0.0139662
	rs6846529	0.0205061	0.0142028
	rs1053504	0.0093846	0.0136224
	rs3851179	0.0205457	0.0148345
	rs889555	0.00164736	0.0111665
	rs4985556	0.00712735	0.00741898
	rs7225151	0.00948465	0.0117659
	rs7412	0.247845	0.404203
	rs7245858	0.2769	0.49488
	rs2154481	0.011027	0.013939
Group 2	rs7527934	0.00181452	0.017467
	rs2421847	0.110176	0.305229
	rs12091371	0.00626616	0.0178449
	rs744373	8.04912e-16	0
	rs10456232	8.04912e-16	0
	rs543844	0.013	0.0157054
	rs11154851	0.00223127	0.011287
	rs1861525	0.171738	0.48681
	rs11771145	0.00391891	0.0115649
	rs11136000	0.00251088	0.0168228
	rs7047415	0.0116869	0.0181415
	rs3851179	0.0013213	0.0162242
	rs326946	0.00419024	0.00572877
	rs4296166	0.000857968	0.0155747
	rs2043948	0.0012395	0.00554495
	rs2075650	0.0152044	0.0362015
	rs7245858	0.0014407	0.00604347
	rs2825544	0.0104694	0.0138108
Group 2 + APOE2	rs7527934	0.083574	0.0425543
	rs2421847	0.155778	0.148741
	rs12091371	0.0485837	0.0201089
	rs744373	0	0
	rs10456232	0	0
	rs543844	0.0405172	0.0156998
	rs11154851	0.019284	0.0198918
	rs1861525	0.0207345	0.0156611
	rs11771145	0.0715033	0.035432
	rs11136000	0.030088	0.0212679
	rs7047415	0.024003	0.00740865
	rs3851179	0.0697674	0.0346093
	rs326946	0.0435518	0.0109145
	rs4296166	0.134861	0.0713353
	rs2043948	0.0186841	0.00873197
	rs2075650	0.0212078	0.0136713
	rs7412	0.188865	0.185344
	rs7245858	0.285746	0.317542
	rs2825544	0.0135996	0.0310863
Group 2 - Miss_SNP	rs7527934	0.0134586	0.0140441
	rs2421847	0.184617	0.189884
	rs12091371	0.00287117	0.0134097
	rs744373	0	0
	rs543844	0.00675778	0.0130787
	rs11154851	0.137286	0.184482
	rs1861525	0.225159	0.247393
	rs11771145	0.0239629	0.0193785
	rs11136000	0.00684305	0.0146147
	rs7047415	0.0123467	0.0106873
	rs3851179	0.010886	0.0119042
	rs326946	0.0114859	0.00947067
	rs4296166	0.0155162	0.0139675
	rs2043948	0.00156261	0.0072408
	rs2075650	0.0104618	0.0149108
	rs7245858	0.152507	0.222616
	rs2825544	0.00892404	0.0129183
Group 2 - Miss_SNP + APOE2	rs7527934	0.00823349	0.0238346
	rs2421847	0.207174	0.743167
	rs12091371	0.000648909	0.00803505
	rs744373	0	0
	rs543844	0.00669281	0.0141431
	rs11154851	0.000816835	0.00276565
	rs1861525	1.55988e-05	0.00438161
	rs11771145	0.02006	0.0294942
	rs11136000	0.00743949	0.0307848
	rs7047415	0.000450934	0.00653247
	rs3851179	0.00896375	0.0250937
	rs326946	0.00651834	0.0121026
	rs4296166	0.00168774	0.0171252
	rs2043948	0.00151501	0.011052
	rs2075650	0.00375769	0.0220921
	rs7412	0.00993272	0.0283215
	rs7245858	0.000337583	0.00325811
	rs2825544	0.00425471	0.0178159
All SNPs - Miss_SNP	rs7527934	0.00444553	0.038706
	rs2421847	0.000484343	0.00181412
	rs12091371	0.0016932	0.0105145
	rs744373	0	0
	rs3822030	0.00522855	0.0163833
	rs6846529	0.00528825	0.0200826
	rs1053504	0.00326565	0.0068193
	rs543844	0.0013473	0.0123903
	rs11154851	0.0238398	0.25698
	rs1861525	0.000572411	0
	rs11771145	0.00134809	0.0234293
	rs11136000	0.00651215	0.0292315
	rs7047415	0.00182667	0.0149586
	rs3851179	0.00644885	0.0395804
	rs326946	0.00277268	0.00719348
	rs4296166	0.0110436	0.0666816
	rs2043948	0.00312497	0.0291579
	rs889555	0.00719666	0.0604727
	rs4985556	0.0017166	0.00894974
	rs7225151	0.0110675	0.0972145
	rs2075650	0.000804497	0.0225959
	rs7245858	0.0221424	0.172421
	rs2825544	0.00760782	0.0358358
	rs2154481	0.00262167	0.0285877
All SNPs - Miss_SNP + APOE2	rs7527934	0.0119063	0.0191523
	rs2421847	0.189909	0.611744
	rs12091371	0.00188004	0.0094946
	rs744373	8.39606e-16	0
	rs3822030	0.00465552	0.020736
	rs6846529	0.00272218	0.0126085
	rs1053504	0.012865	0.0245981
	rs543844	0.00723257	0.0134055
	rs11154851	0.00103565	0.0018196
	rs1861525	2.38027e-07	0.003182
	rs11771145	0.0230739	0.0332482
	rs11136000	0.00581484	0.0258328
	rs7047415	0.000742593	0.004524
	rs3851179	0.00493752	0.0143837
	rs326946	0.00306221	0.00639386
	rs4296166	0.00246736	0.0164993
	rs2043948	0.00431025	0.0195143
	rs889555	0.0121482	0.0335985
	rs4985556	0.00431426	0.0201352
	rs7225151	0.0112476	0.00930117
	rs2075650	0.00501002	0.0167831
	rs7412	0.0245877	0.056379
	rs7245858	0.000514227	0.00285767
	rs2825544	0.00607537	0.0102228
	rs2154481	0.00493132	0.0135856
